# Supplementary material for: Development and Optimization of Cinnamon Oil Nanoemulgel for Enhancement of Solubility and Evaluation of Antibacterial, Antifungal and Analgesic Effects against Oral Microbiota
Source: Pharmaceutics. 2021 Jul 2;13(7):1008. doi: 10.3390/pharmaceutics13071008 (PMC8309164; doi:10.3390/pharmaceutics13071008)
Supplement: Supplementary file 1 [file pharmaceutics-13-01008-s001.zip]

Archive with 1 entries (1 files):
- pharmaceutics-1237227-supplementary.pdf
